# Supplementary material for: Up-Regulation of 91H Promotes Tumor Metastasis and Predicts Poor Prognosis for Patients with Colorectal Cancer
Source: PLoS One. 2014 Jul 24;9(7):e103022. doi: 10.1371/journal.pone.0103022 (PMC4109963; doi:10.1371/journal.pone.0103022)
Supplement: Table S2 — The results of qRT-PCR for each sample. (XLSX) [file pone.0103022.s010.xlsx]

## Sheet: Sheet1
91H	1T	2T	3T	4T	5T	6T	7T	8T	9T	10T	11T	12T	13T	14T	15T	16T	17T	18T	19T	20T	21T	22T	23T	24T	25T	26T	27T	28T	29T	30T	31T	32T	33T	34T	35T	36T	37T	38T	39T	40T	41T	42T	43T	44T	45T	46T	47T	48T	49T
Cancer	31.2	31.58	34.08	34.34	34.26	35.06	36.44	35.76	33.93	34.85	35.21	35.99	35.4	32.22	35.12	28.27	34.25	37.17	32.38	36.11	34.1	36.19	36.07	26.88	31.03	34.09	33.05	28.44	31.57	32.87	24.32	26.65	26.75	31.13	29.34	26.29	31.05	32.01	32.83	29.88	30.35	29.04	32.5	33.52	32.69	29.69	34.91	31.7	32.22
	31.1	31.02	34.21	33.9	34.4	35.55	36.39	35	34.17	34.97	35.46	35.98	34.6	32.76	35.09	28.64	34.09	37.04	32.99	36.29	34.16	36.27	36.7	26.97	30.92	33.2	32.98	28.37	31.77	32.68	24.59	26.61	26.88	31.18	29.16	26.56	31.51	32.45	32.34	29.9	30.42	28.93	32.02	33.76	33.07	29.41	34.77	31.49	31.77
	31.35	31.5	34.345	34.32	34.53	35.505	36.615	35.58	34.25	35.11	35.535	36.185	35.2	32.69	35.305	28.655	34.37	37.305	32.885	36.4	34.33	36.43	36.585	27.125	31.175	33.845	33.215	28.605	31.87	32.975	24.655	26.83	27.015	31.355	29.45	26.625	31.48	32.43	32.785	30.09	30.585	29.185	32.46	33.84	33.08	29.75	35.04	31.795	32.195
β-actin	1T	2T	3T	4T	5T	6T	7T	8T	9T	10T	11T	12T	13T	14T	15T	16T	17T	18T	19T	20T	21T	22T	23T	24T	25T	26T	27T	28T	29T	30T	31T	32T	33T	34T	35T	36T	37T	38T	39T	40T	41T	42T	43T	44T	45T	46T	47T	48T	49T
	17.01	16.2	18.44	16.62	19.97	16.64	18.32	16.13	18.4	20.99	15.95	18.92	15.72	15.62	17.88	15.62	19.2	20.6	17.45	17.2	22.96	18.92	23.89	15.07	18.02	18.35	19.72	22.34	23.26	26.59	16.95	20.33	20.35	19.38	19.96	20.6	16.85	26.59	23.37	21.37	26.59	23.26	22.34	26.59	22.68	24.6	26.59	24.6	20.35
	16.96	15.9	18.55	16.67	19.03	16.71	18.01	15.49	18.71	20.23	15.54	17.73	15.21	15.3	17.1	15.18	19.67	19.32	16.76	16.9		18.21	23.06	15.78	17.55	18.67	20.19	22.38	23.31	26.77	17.34	19.96	20.44	19.61	20.04	20.22	16.93	26.77	23.31	21.29	26.77	23.31	22.38	26.77	22.47	24.31	26.77	24.31	20.44
	17.185	16.25	18.695	16.845	19.7	16.875	18.365	16.01	18.755	20.81	15.945	18.525	15.665	15.66	17.69	15.6	19.635	20.16	17.305	17.25	23.16	18.765	23.675	15.625	17.985	18.71	20.155	22.56	23.485	26.88	17.345	20.345	20.595	19.695	20.2	20.61	17.09	26.88	23.54	21.53	26.88	23.485	22.56	26.88	22.775	24.655	26.88	24.655	20.595
noncancerous	1N	2N	3N	4N	5N	6N	7N	8N	9N	10N	11N	12N	13N	14N	15N	16N	17N	18N	19N	20N	21N	22N	23N	24N	25N	26N	27N	28N	29N	30N	31N	32N	33N	34N	35N	36N	37N	38N	39N	40N	41N	42N	43N	44N	45N	46N	47N	48N	49N
	33.72	33.6	35.19	35.73	36.1	36.21	36.99	36.58	36.01	36.79	34.99	35.5	33.67	35.2	34.21	33.29	33.37	33.94	35.91	38.09	35.21	35.04	34.24	34.93	32.48	34.82	35.03	33.66	33.97	34.57	31.65	32.92	32.79	30.97	26.57	32.35	29.65	29.67	32.82	33.18	31.49	31.66	32.86	36.22	33.96	30.03	35.85	31.89	33.8
	34	34.49	35.73	35.84	35.49	35.49	36.26	35.81	35.88	36.52	34.94	35.11	34.05	35.44	34	33.89	33.37	33.88	35.9	38.21	35.2	35.71	34.68	34.38	33.14	33.5	35.79	33.75	33.88	33.99	31.88	32.87	33.23	31.08	26.5	32.56	29.18	29.99	33.06	33.26	31.59	32.11	32.86	36.51	34.23	29.82	36.21	31.34	34.29
	34.06	34.245	35.66	35.985	35.995	36.05	36.825	36.395	36.145	36.855	35.165	35.505	34.06	35.52	34.305	33.79	33.57	34.11	36.105	38.35	35.405	35.575	34.66	34.855	33.01	34.36	35.61	33.905	34.125	34.48	31.965	33.095	33.21	31.225	26.735	32.655	29.615	30.03	33.14	33.42	31.74	32.085	33.06	36.565	34.295	30.125	36.23	31.815	34.245
	1N	2N	3N	4N	5N	6N	7N	8N	9N	10N	11N	12N	13N	14N	15N	16N	17N	18N	19N	20N	21N	22N	23N	24N	25N	26N	27N	28N	29N	30N	31N	32N	33N	34N	35N	36N	37N	38N	39N	40N	41N	42N	43N	44N	45N	46N	47N	48N	49N
β-actin	17.84	16.38	16.82	15.39	19.77	22.62	15.94	16.37	19.1	22.04	19.96	17.51	14.47	16.17	17.78	16.1	18.04	16.19	17.39	22.76	19.77	19.98	19.04	17.39	16.1	18.7	20.06	25.25	22.68	26.48	20.28	21.97	21.93	20.08	19.87	20.48	17.72	26.48	22.87	19.93	26.48	22.68	25.25	26.48	24.65	21.94	26.48	21.94	21.93
	18.32	16.36	16.93	15.46	19.34	21.98	15.45	15.85	19.01	21.95	19.4	17.01	14.21	15.53	16.22	15.97	17.37	15.26	16.06	22.01	18.97	20.09	18.91	17.91	16.73	18.97	20.68	25.56	22.8	26.52	20.38	21.95	21.68	20.43	19.81	20.67	17.28	26.52	22.97	19.72	26.52	22.8	25.56	26.52	24.74	21.93	26.52	21.93	21.68
	18.28	16.57	17.075	15.625	19.755	22.5	15.895	16.31	19.255	22.195	19.88	17.46	14.54	16.05	17.2	16.235	17.905	15.925	16.925	22.585	19.57	20.235	19.175	17.85	16.615	19.035	20.57	25.605	22.94	26.7	20.53	22.16	22.005	20.455	20.04	20.775	17.7	26.7	23.12	20.025	26.7	22.94	25.605	26.7	24.895	22.135	26.7	22.135	22.005
[truncated: 23 more columns]

## Sheet: Sheet2
91H	1T	2T	3T	4T	5T	6T	7T	8T	9T	10T	11T	12T	13T	14T	15T	16T	17T	18T	19T	20T	21T	22T	23T	24T	25T	26T	27T	28T	29T	30T	31T	32T	33T	34T	35T	36T	37T	38T	39T	40T	41T	42T	43T	44T	45T	46T	47T	48T	49T
Cancer	31.2	31.58	34.08	34.34	34.26	35.06	36.44	35.76	33.93	34.85	35.21	35.99	35.4	32.22	35.12	28.27	34.25	37.17	32.38	36.11	34.1	36.19	36.07	26.88	31.03	34.09	33.05	28.44	31.57	32.87	24.32	26.65	26.75	31.13	29.34	26.29	31.05	32.01	32.83	29.88	30.35	29.04	32.5	33.52	32.69	29.69	34.91	31.7	32.22
	31.1	31.02	34.21	33.9	34.4	35.55	36.39	35	34.17	34.97	35.46	35.98	34.6	32.76	35.09	28.64	34.09	37.04	32.99	36.29	34.16	36.27	36.7	26.97	30.92	33.2	32.98	28.37	31.77	32.68	24.59	26.61	26.88	31.18	29.16	26.56	31.51	32.45	32.34	29.9	30.42	28.93	32.02	33.76	33.07	29.41	34.77	31.49	31.77
	31.15	31.3	34.145	34.12	34.33	35.305	36.415	35.38	34.05	34.91	35.335	35.985	35	32.49	35.105	28.455	34.17	37.105	32.685	36.2	34.13	36.23	36.385	26.925	30.975	33.645	33.015	28.405	31.67	32.775	24.455	26.63	26.815	31.155	29.25	26.425	31.28	32.23	32.585	29.89	30.385	28.985	32.26	33.64	32.88	29.55	34.84	31.595	31.995
	1T	2T	3T	4T	5T	6T	7T	8T	9T	10T	11T	12T	13T	14T	15T	16T	17T	18T	19T	20T	21T	22T	23T	24T	25T	26T	27T	28T	29T	30T	31T	32T	33T	34T	35T	36T	37T	38T	39T	40T	41T	42T	43T	44T	45T	46T	47T	48T	49T
β-actin	17.01	16.2	18.44	16.62	19.97	16.64	18.32	16.13	18.4	20.99	15.95	18.92	15.72	15.62	17.88	15.62	19.2	20.6	17.45	17.2	22.96	18.92	23.89	15.07	18.02	18.35	19.72	22.34	23.26	26.59	16.95	20.33	20.35	19.38	19.96	20.6	16.85	26.59	23.37	21.37	26.59	23.26	22.34	26.59	22.68	24.6	26.59	24.6	20.35
	16.96	15.9	18.55	16.67	19.03	16.71	18.01	15.49	18.71	20.23	15.54	17.73	15.21	15.3	17.1	15.18	19.67	19.32	16.76	16.9		18.21	23.06	15.78	17.55	18.67	20.19	22.38	23.31	26.77	17.34	19.96	20.44	19.61	20.04	20.22	16.93	26.77	23.31	21.29	26.77	23.31	22.38	26.77	22.47	24.31	26.77	24.31	20.44
Mean	16.985	16.05	18.495	16.645	19.5	16.675	18.165	15.81	18.555	20.61	15.745	18.325	15.465	15.46	17.49	15.4	19.435	19.96	17.105	17.05	22.96	18.565	23.475	15.425	17.785	18.51	19.955	22.36	23.285	26.68	17.145	20.145	20.395	19.495	20	20.41	16.89	26.68	23.34	21.33	26.68	23.285	22.36	26.68	22.575	24.455	26.68	24.455	20.395
ΔCTc（癌的均值）	14.165	15.25	15.65	17.475	14.83	18.63	18.25	19.57	15.495	14.3	19.59	17.66	19.535	17.03	17.615	13.055	14.735	17.145	15.58	19.15	11.17	17.665	12.91	11.5	13.19	15.135	13.06	6.045	8.385	6.095	7.31	6.485	6.42	11.66	9.25	6.015	14.39	5.55	9.245	8.56	3.705	5.7	9.9	6.96	10.305	5.095	8.16	7.14	11.6
	1N	2N	3N	4N	5N	6N	7N	8N	9N	10N	11N	12N	13N	14N	15N	16N	17N	18N	19N	20N	21N	22N	23N	24N	25N	26N	27N	28N	29N	30N	31N	32N	33N	34N	35N	36N	37N	38N	39N	40N	41N	42N	43N	44N	45N	46N	47N	48N	49N
noncancerous	33.72	33.6	35.19	35.73	36.1	36.21	36.99	36.58	36.01	36.79	34.99	35.5	33.67	35.2	34.21	33.29	33.37	33.94	35.91	38.09	35.21	35.04	34.24	34.93	32.48	34.82	35.03	33.66	33.97	34.57	31.65	32.92	32.79	30.97	26.57	32.35	29.65	29.67	32.82	33.18	31.49	31.66	32.86	36.22	33.96	30.03	35.85	31.89	33.8
	34	34.49	35.73	35.84	35.49	35.49	36.26	35.81	35.88	36.52	34.94	35.11	34.05	35.44	34	33.89	33.37	33.88	35.9	38.21	35.2	35.71	34.68	34.38	33.14	33.5	35.79	33.75	33.88	33.99	31.88	32.87	33.23	31.08	26.5	32.56	29.18	29.99	33.06	33.26	31.59	32.11	32.86	36.51	34.23	29.82	36.21	31.34	34.29
	33.86	34.045	35.46	35.785	35.795	35.85	36.625	36.195	35.945	36.655	34.965	35.305	33.86	35.32	34.105	33.59	33.37	33.91	35.905	38.15	35.205	35.375	34.46	34.655	32.81	34.16	35.41	33.705	33.925	34.28	31.765	32.895	33.01	31.025	26.535	32.455	29.415	29.83	32.94	33.22	31.54	31.885	32.86	36.365	34.095	29.925	36.03	31.615	34.045
	1N	2N	3N	4N	5N	6N	7N	8N	9N	10N	11N	12N	13N	14N	15N	16N	17N	18N	19N	20N	21N	22N	23N	24N	25N	26N	27N	28N	29N	30N	31N	32N	33N	34N	35N	36N	37N	38N	39N	40N	41N	42N	43N	44N	45N	46N	47N	48N	49N
β-actin	17.84	16.38	16.82	15.39	19.77	22.62	15.94	16.37	19.1	22.04	19.96	17.51	14.47	16.17	17.78	16.1	18.04	16.19	17.39	22.76	19.77	19.98	19.04	17.39	16.1	18.7	20.06	25.25	22.68	26.48	20.28	21.97	21.93	20.08	19.87	20.48	17.72	26.48	22.87	19.93	26.48	22.68	25.25	26.48	24.65	21.94	26.48	21.94	21.93
	18.32	16.36	16.93	15.46	19.34	21.98	15.45	15.85	19.01	21.95	19.4	17.01	14.21	15.53	16.22	15.97	17.37	15.26	16.06	22.01	18.97	20.09	18.91	17.91	16.73	18.97	20.68	25.56	22.8	26.52	20.38	21.95	21.68	20.43	19.81	20.67	17.28	26.52	22.97	19.72	26.52	22.8	25.56	26.52	24.74	21.93	26.52	21.93	21.68
Mean	18.08	16.37	16.875	15.425	19.555	22.3	15.695	16.11	19.055	21.995	19.68	17.26	14.34	15.85	17	16.035	17.705	15.725	16.725	22.385	19.37	20.035	18.975	17.65	16.415	18.835	20.37	25.405	22.74	26.5	20.33	21.96	21.805	20.255	19.84	20.575	17.5	26.5	22.92	19.825	26.5	22.74	25.405	26.5	24.695	21.935	26.5	21.935	21.805
ΔCTp	15.78	17.675	18.585	20.36	16.24	13.55	20.93	20.085	16.89	14.66	15.285	18.045	19.52	19.47	17.105	17.555	15.665	18.185	19.18	15.765	15.835	15.34	15.485	17.005	16.395	15.325	15.04	8.3	11.185	7.78	11.435	10.935	11.205	10.77	6.695	11.88	11.915	3.33	10.02	13.395	5.04	9.145	7.455	9.865	9.4	7.99	9.53	9.68	12.24
ΔCTc-ΔCTp	-1.615	-2.425	-2.935	-2.885	-1.41	5.08	-2.68	-0.515	-1.395	-0.36	4.305	-0.385	0.015	-2.44	0.51	-4.5	-0.93	-1.04	-3.6	3.385	-4.665	2.325	-2.575	-5.505	-3.205	-0.19	-1.98	-2.255	-2.8	-1.685	-4.125	-4.45	-4.785	0.89	2.555	-5.865	2.475	2.22	-0.775	-4.835	-1.335	-3.445	2.445	-2.905	0.905	-2.895	-1.37	-2.54	-0.64
2-ΔΔCT	3.06312	5.37029	7.64756	7.38706	2.65737	0.0295643	6.40856	1.42899	2.62989	1.28343	0.0505901	1.30586	0.989657	5.42642	0.702222	22.6274	1.90528	2.05623	12.1257	0.0957224	25.3691	0.199575	5.95871	45.4119	9.22149	1.14076	3.94493	4.77334	6.9644	3.2154	17.4481	21.8566	27.5695	0.539614	0.170164	58.2829	0.179867	0.214641	1.71119	28.5417	2.52275	10.8905	0.183646	7.49018	0.534033	7.43844	2.58471	5.81589	1.55833
	1N	2N	3N	4N	5N	6N	7N	8N	9N	10N	11N	12N	13N	14N	15N	16N	17N	18N	19N	20N	21N	22N	23N	24N	25N	26N	27N	28N	29N	30N	31N	32N	33N	34N	35N	36N	37N	38N	39N	40N	41N	42N	43N	44N	45N	46N	47N	48N	49N
	3.06312	5.37029	7.64756	7.38706	2.65737	0.0295643	6.40856	1.42899	2.62989	1.28343	0.0505901	1.30586	0.989657	5.42642	0.702222	22.6274	1.90528	2.05623	12.1257	0.0957224	25.3691	0.199575	5.95871	45.4119	9.22149	1.14076	3.94493	4.77334	6.9644	3.2154	17.4481	21.8566	27.5695	0.539614	0.170164	58.2829	0.179867	0.214641	1.71119	28.5417	2.52275	10.8905	0.183646	7.49018	0.534033	7.43844	2.58471	5.81589	1.55833
[truncated: 23 more columns]
